# Supplementary material for: Machine Learning-Driven Prediction of Brain Age for Alzheimer’s Risk: APOE4 Genotype and Gender Effects
Source: Bioengineering (Basel). 2024 Sep 20;11(9):943. doi: 10.3390/bioengineering11090943 (PMC11429338; doi:10.3390/bioengineering11090943)
Supplement: Supplementary file 1 [file bioengineering-11-00943-s001.zip]

Archive with 1 entries (1 files):
- bioengineering-3174681-supplementary.pdf
